# Supplementary material for: Measuring Implicit Approach–Avoidance Tendencies towards Food Using a Mobile Phone outside the Lab
Source: Foods. 2021 Jun 22;10(7):1440. doi: 10.3390/foods10071440 (PMC8305314; doi:10.3390/foods10071440)
Supplement: Supplementary file 1 [file foods-10-01440-s001.zip]

Archive with 94 entries (82 files):
- SupplementaryFiles/
- SupplementaryFiles/SuppARecruitment.pdf
- SupplementaryFiles/SuppBFoodImages/
- SupplementaryFiles/SuppBFoodImages/SubsetA/
- SupplementaryFiles/SuppBFoodImages/SubsetA/Asian/
- SupplementaryFiles/SuppBFoodImages/SubsetA/Asian/tp0359.jpg
- SupplementaryFiles/SuppBFoodImages/SubsetA/Asian/tp0379.jpg
- SupplementaryFiles/SuppBFoodImages/SubsetA/Asian/tp0397.jpg
- SupplementaryFiles/SuppBFoodImages/SubsetA/Asian/tp0412.jpg
- SupplementaryFiles/SuppBFoodImages/SubsetA/Asian/tp0427.jpg
- SupplementaryFiles/SuppBFoodImages/SubsetA/Asian/tp0435.jpg
- SupplementaryFiles/SuppBFoodImages/SubsetA/Asian/tp0479.jpg
- SupplementaryFiles/SuppBFoodImages/SubsetA/Asian/tp0496.jpg
- SupplementaryFiles/SuppBFoodImages/SubsetA/Asian/tp0503.jpg
- SupplementaryFiles/SuppBFoodImages/SubsetA/Asian/tp0524.jpg
- SupplementaryFiles/SuppBFoodImages/SubsetA/Dutch/
- SupplementaryFiles/SuppBFoodImages/SubsetA/Dutch/tp0021.jpg
- SupplementaryFiles/SuppBFoodImages/SubsetA/Dutch/tp0248.jpg
- SupplementaryFiles/SuppBFoodImages/SubsetA/Dutch/tp0335.jpg
- SupplementaryFiles/SuppBFoodImages/SubsetA/Dutch/tp0338.jpg
- SupplementaryFiles/SuppBFoodImages/SubsetA/Dutch/tp0344.jpg
- SupplementaryFiles/SuppBFoodImages/SubsetA/Dutch/tp0349.jpg
- SupplementaryFiles/SuppBFoodImages/SubsetA/Dutch/tp0837.jpg
- SupplementaryFiles/SuppBFoodImages/SubsetA/Dutch/tp0857.jpg
- SupplementaryFiles/SuppBFoodImages/SubsetA/Dutch/tp0870.jpg
- SupplementaryFiles/SuppBFoodImages/SubsetA/Dutch/tp0880.jpg
- SupplementaryFiles/SuppBFoodImages/SubsetA/Palatable/
- SupplementaryFiles/SuppBFoodImages/SubsetA/Palatable/tp0036.jpg
- SupplementaryFiles/SuppBFoodImages/SubsetA/Palatable/tp0043.jpg
- SupplementaryFiles/SuppBFoodImages/SubsetA/Palatable/tp0044.jpg
- SupplementaryFiles/SuppBFoodImages/SubsetA/Palatable/tp0065.jpg
- SupplementaryFiles/SuppBFoodImages/SubsetA/Palatable/tp0080.jpg
- SupplementaryFiles/SuppBFoodImages/SubsetA/Palatable/tp0136.jpg
- SupplementaryFiles/SuppBFoodImages/SubsetA/Palatable/tp0162.jpg
- SupplementaryFiles/SuppBFoodImages/SubsetA/Palatable/tp0301.jpg
- SupplementaryFiles/SuppBFoodImages/SubsetA/Palatable/tp0325.jpg
- SupplementaryFiles/SuppBFoodImages/SubsetA/Palatable/tp0716.jpg
- SupplementaryFiles/SuppBFoodImages/SubsetA/Unpalatable/
- SupplementaryFiles/SuppBFoodImages/SubsetA/Unpalatable/tp0109.jpg
- SupplementaryFiles/SuppBFoodImages/SubsetA/Unpalatable/tp0154.jpg
- SupplementaryFiles/SuppBFoodImages/SubsetA/Unpalatable/tp0168.jpg
- SupplementaryFiles/SuppBFoodImages/SubsetA/Unpalatable/tp0184.jpg
- SupplementaryFiles/SuppBFoodImages/SubsetA/Unpalatable/tp0185.jpg
- SupplementaryFiles/SuppBFoodImages/SubsetA/Unpalatable/tp0189.jpg
- SupplementaryFiles/SuppBFoodImages/SubsetA/Unpalatable/tp0191.jpg
- SupplementaryFiles/SuppBFoodImages/SubsetA/Unpalatable/tp0963.jpg
- SupplementaryFiles/SuppBFoodImages/SubsetA/Unpalatable/tp0978.jpg
- SupplementaryFiles/SuppBFoodImages/SubsetA/Unpalatable/tp0982.jpg
- SupplementaryFiles/SuppBFoodImages/SubsetB/
- SupplementaryFiles/SuppBFoodImages/SubsetB/Asian/
- SupplementaryFiles/SuppBFoodImages/SubsetB/Asian/tp0372.jpg
- SupplementaryFiles/SuppBFoodImages/SubsetB/Asian/tp0393.jpg
- SupplementaryFiles/SuppBFoodImages/SubsetB/Asian/tp0418.jpg
- SupplementaryFiles/SuppBFoodImages/SubsetB/Asian/tp0437.jpg
- SupplementaryFiles/SuppBFoodImages/SubsetB/Asian/tp0467.jpg
- SupplementaryFiles/SuppBFoodImages/SubsetB/Asian/tp0476.jpg
- SupplementaryFiles/SuppBFoodImages/SubsetB/Asian/tp0481.jpg
- SupplementaryFiles/SuppBFoodImages/SubsetB/Asian/tp0517.jpg
- SupplementaryFiles/SuppBFoodImages/SubsetB/Asian/tp0531.jpg
- SupplementaryFiles/SuppBFoodImages/SubsetB/Asian/tp0551.jpg
- SupplementaryFiles/SuppBFoodImages/SubsetB/Dutch/
- SupplementaryFiles/SuppBFoodImages/SubsetB/Dutch/tp0097.jpg
- SupplementaryFiles/SuppBFoodImages/SubsetB/Dutch/tp0290.jpg
- SupplementaryFiles/SuppBFoodImages/SubsetB/Dutch/tp0308.jpg
- SupplementaryFiles/SuppBFoodImages/SubsetB/Dutch/tp0316.jpg
- SupplementaryFiles/SuppBFoodImages/SubsetB/Dutch/tp0334.jpg
- SupplementaryFiles/SuppBFoodImages/SubsetB/Dutch/tp0833.jpg
- SupplementaryFiles/SuppBFoodImages/SubsetB/Dutch/tp0859.jpg
- SupplementaryFiles/SuppBFoodImages/SubsetB/Dutch/tp0866.jpg
- SupplementaryFiles/SuppBFoodImages/SubsetB/Dutch/tp0875.jpg
- SupplementaryFiles/SuppBFoodImages/SubsetB/Dutch/tp0881.jpg
- SupplementaryFiles/SuppBFoodImages/SubsetB/Palatable/
- SupplementaryFiles/SuppBFoodImages/SubsetB/Palatable/tp0015.jpg
- SupplementaryFiles/SuppBFoodImages/SubsetB/Palatable/tp0042.jpg
- SupplementaryFiles/SuppBFoodImages/SubsetB/Palatable/tp0054.jpg
- SupplementaryFiles/SuppBFoodImages/SubsetB/Palatable/tp0058.jpg
- SupplementaryFiles/SuppBFoodImages/SubsetB/Palatable/tp0077.jpg
- SupplementaryFiles/SuppBFoodImages/SubsetB/Palatable/tp0093.jpg
- SupplementaryFiles/SuppBFoodImages/SubsetB/Palatable/tp0146.jpg
- SupplementaryFiles/SuppBFoodImages/SubsetB/Palatable/tp0187.jpg
- SupplementaryFiles/SuppBFoodImages/SubsetB/Palatable/tp0292.jpg
- SupplementaryFiles/SuppBFoodImages/SubsetB/Palatable/tp0935.jpg
- SupplementaryFiles/SuppBFoodImages/SubsetB/Unpalatable/
- SupplementaryFiles/SuppBFoodImages/SubsetB/Unpalatable/tp0153.jpg
- SupplementaryFiles/SuppBFoodImages/SubsetB/Unpalatable/tp0166.jpg
- SupplementaryFiles/SuppBFoodImages/SubsetB/Unpalatable/tp0167.jpg
- SupplementaryFiles/SuppBFoodImages/SubsetB/Unpalatable/tp0190.jpg
- SupplementaryFiles/SuppBFoodImages/SubsetB/Unpalatable/tp0954.jpg
- SupplementaryFiles/SuppBFoodImages/SubsetB/Unpalatable/tp0955.jpg
- SupplementaryFiles/SuppBFoodImages/SubsetB/Unpalatable/tp0957.jpg
- SupplementaryFiles/SuppBFoodImages/SubsetB/Unpalatable/tp0959.jpg
- SupplementaryFiles/SuppBFoodImages/SubsetB/Unpalatable/tp0961.jpg
- SupplementaryFiles/SuppBFoodImages/SubsetB/Unpalatable/tp0977.jpg
- SupplementaryFiles/SuppCQuestionnaire.pdf
